# Supplementary material for: Intrasession repeatability and agreement of a new method to measure the foveal fixation axis
Source: PeerJ. 2023 Feb 24;11:e14942. doi: 10.7717/peerj.14942 (PMC9969851; doi:10.7717/peerj.14942)
Supplement: Supplemental Information 1 [file peerj-11-14942-s001.csv]

Subject	NPD_FV_RE	FFA_FV_RE	NPD_FV_LE	FFA_FV_LE	IPD_FV	FFA_FV_BE	NPD_NV_RE	FFA_NV_RE	NPD_NV_LE	FFA_NV_LE	IPD_NV	FFA_NV_BE
1	32	34,9	31	32,2	63	67,1	30	29,6	29	35	59	64,6
2	32	30,9	30	31,5	62	62,4	30	32,3	27	24,3	57	56,6
3	32	36,8	33	29	65	65,8	31	34	30	30,7	61	64,7
4	32	29,7	31	32,8	63	62,5	30	33,1	29	40,8	59	73,9
5	31	25,8	32	35,6	63	61,4	30	24,6	30	30,9	60	55,5
6	33	29,7	32	36,6	65	66,3	30	25,9	29	33,5	59	59,4
7	33	30	32	33,9	65	63,9	31	26,7	31	33,2	62	59,9
8	31	26,4	32	31,1	63	57,5	30	26,4	31	31,1	61	57,5
9	34	33,8	34	34,9	68	68,7	33	31	32	31,9	65	62,9
10	36	35,4	36	40,7	72	76,1	35	34,9	34	40	69	74,9
11	31	25,9	32	36,2	63	62,1	30	25,9	31	35,2	61	61,1
12	30	30,6	30	30,4	60	61	29	27,3	28	26,4	57	53,7
13	33	31,6	32	31,3	65	62,9	31	28,4	30	28	61	56,4
14	32	31,3	32	35,9	64	67,2	31	31,3	31	30,6	62	61,9
15	33	30,2	31	30,5	64	60,7	32	27,9	30	27,9	62	55,8
16	34	30,9	32	31,3	66	62,2	33	29,5	30	27,6	63	57,1
17	32	32,6	32	34,2	64	66,8	31	28,3	31	29,7	62	58
18	31	26,1	30	33,7	61	59,8	30	24,6	29	30,7	59	55,3
19	33	30,9	33	30,8	66	61,7	32	26,4	32	30,9	64	57,3
20	31	29,5	30	29,1	61	58,6	30	28,1	29	23,1	59	51,2
21	28	22,2	27	26,3	55	48,5	26	21,4	26	25,9	52	47,3
22	31	28,8	29	25,9	60	54,7	30	27,9	28	23,2	58	51,1
23	31	31,2	31	28,5	62	59,7	30	27,1	30	25,4	60	52,5
24	36	29,6	34	35,6	70	65,2	34	28,3	33	31,6	67	59,9
25	30	25,6	30	28,9	60	54,5	29	23,1	29	25,6	58	48,7
26	30	26,8	29	29	59	55,8	28	24,2	30	26,7	58	50,9
27	32	29,3	32	29,6	64	58,9	30	26,6	31	25,7	61	52,3
28	30	26	30	27,7	60	53,7	29	22,8	29	25,9	58	48,7
29	32	30,9	32	29,4	64	60,3	30	26,7	30	24,3	60	51
30	30	26,1	30	31,4	60	57,5	29	23,9	29	26,3	58	50,2
31	30	27,2	28	30,3	58	57,5	29	26,6	27	23,2	56	49,8
32	31	31	31	28	62	59	30	25,3	30	27,3	60	52,6
33	32	27,3	32	32,9	64	60,2	31	26,1	31	28,8	62	54,9
34	30	27,4	30	27,7	60	55,1	29	22,1	29	21,4	58	43,5
35	30	27,8	29	24	59	51,8	29	25,3	27	23,3	56	48,6
36	31	25,6	30	28,6	61	54,2	29	25,3	29	23,2	58	48,5
37	33	28,7	30	27,7	63	56,4	32	28,1	29	27,2	61	55,3
38	30	30,6	30	26	60	56,6	29	28,6	29	21,9	58	50,5
39	32	32,5	31	25,1	63	57,6	31	23,8	30	23,2	61	47
40	32	26,9	32	35,1	64	62	30	34,7	30	34,2	60	68,9
41	34	30,1	34	34,8	68	64,9	33	28,2	33	27,5	66	55,7
42	33	32	33	31,6	66	63,6	32	30,5	32	27,4	64	57,9
43	33	32	32	32,7	65	64,7	31	29,2	31	28,6	62	57,8
44	30	25,1	31	29,4	61	54,5	29	22,9	30	27,8	59	50,7
45	32	30,9	31	31,8	63	62,7	31	29,4	30	27,1	61	56,5
46	33	30,8	32	34,8	65	65,6	32	26,6	32	28,8	64	55,4
47	32	29,7	32	31,1	64	60,8	31	29,4	31	26,2	62	55,6
48	30	32,5	30	24,2	60	56,7	29	29,9	28	21,6	57	51,5
49	32	29,9	31	28,5	63	58,4	31	25,8	30	21,9	61	47,7
50	32	31	29	29	61	60	31	22,1	29	21,9	60	44
51	34	32,7	33	33,3	67	66	33	31,6	32	27,6	65	59,2
52	33	25,7	32	34,1	65	59,8	31	25,2	32	29,7	63	54,9
53	32	30,8	31	28,9	63	59,7	30	27,3	30	25,9	60	53,2
54	29	27	29	27,6	58	54,6	27	26,7	28	22,7	55	49,4
55	33	29,9	34	33,5	67	63,4	32	27,3	34	29	66	56,3
56	34	35,1	33	32,5	67	67,6	32	32,4	32	28,4	64	60,8
57	30	29,7	32	31,2	62	60,9	29	28,5	31	25,9	60	54,4
58	34	30,3	33	29,7	67	60	32	30,5	31	23,7	63	54,2
59	32	31,4	33	27,8	65	59,2	30	28,5	32	25	62	53,5
60	29	30,4	30	29,6	59	60	29	28	28	24	57	52
61	29	26,2	28	25,5	57	51,7	28	23,9	28	21,8	56	45,7
62	34	30,3	34	30,1	68	60,4	34	22,2	33	31,6	67	53,8
63	31	30,1	32	35,7	63	65,8	31	29,8	32	30,7	63	60,5
64	31	27,4	30	24,7	61	52,1	30	24,1	28	21,4	58	45,5
65	32	34,5	31	25,8	63	60,3	30	30,1	29	21,8	59	51,9
66	31	30	30	28,6	60	58,6	29	28,6	29	22,2	58	50,8
67	28	25,6	28	26,6	56	52,2	26	24	27	21,4	53	45,4
68	34	31,9	34	31,2	68	63,1	33	29,3	33	17,6	66	46,9
69	32	26,1	30	30,4	62	56,5	30	25,8	29	25,5	59	51,3
70	32	27,5	31	31,6	63	59,1	31	25,2	30	25,6	61	50,8
71	29	27,3	29	26,9	58	54,2	29	23,4	28	23,9	57	47,3
