# Supplementary material for: Intrasession repeatability and agreement of a new method to measure the foveal fixation axis
Source: PeerJ. 2023 Feb 24;11:e14942. doi: 10.7717/peerj.14942 (PMC9969851; doi:10.7717/peerj.14942)
Supplement: Supplemental Information 2 [file peerj-11-14942-s002.csv]

Subject	FFA_FV_RE_1	FFA_FV_RE_2	FFA_FV_RE_3	FFA_FV_LE_1	FFA_FV_LE_2	FFA_FV_LE_3	FFA_NV_RE_1	FFA_NV_RE_2	FFA_NV_RE_3	FFA_NV_LE_1	FFA_NV_LE_2	FFA_NV_LE_3
1	25,2	23,5	25	29,7	28,1	30,1	23,7	23,3	22,5	22,6	25,1	24,9
2	32,8	32,3	31,6	33,4	30,7	31,3	30	30,3	30,1	25,8	24,9	24,9
3	24	28,2	27,4	30,4	31,2	31	23,4	26,9	25,2	21,5	29,6	25,7
4	28,6	27	26,7	25,4	26,5	26,9	25,4	25,3	25,6	21,4	22,5	22,8
5	30,5	31,7	32	27,2	27,9	28,1	23,1	25,8	29,3	24,2	22,1	22,7
6	27,8	30,6	28,9	29,8	27,2	28,7	26	28,3	28,6	26,2	23,3	22
7	29,1	29,6	28,6	28,3	29	30,2	22,1	23,2	22,2	23,3	22,1	23,2
8	30,6	33,1	31,8	32,4	31,9	31,3	29,3	31,8	31,3	30,5	30,4	30
9	28,3	34,9	35,2	35,3	29,2	30,7	27,2	29,4	32	29,5	26,5	24,6
10	31,5	32,8	31,5	31	30,8	31,9	28,7	28	26,5	28,1	28,1	29,8
11	27,9	28,8	30,1	28,5	25,5	25,7	27,3	27,4	27,9	23,4	22,5	21,6
12	33	30,5	31,3	32,7	33,3	33,6	27,5	28,8	30,2	29	28,3	28,3
13	31,2	32,7	32,5	34,5	33,2	34,4	31	32,4	24,5	35,2	32,6	31,9
14	25	28,1	27,4	27	24,4	25,9	23,3	23,5	23,8	22,5	21,4	21,5
15	28	30,4	30,6	29,9	27,9	27,5	27,3	29,4	29,3	26,4	23,2	27,3
16	28,1	26,7	27,4	27	26,7	30	23,9	22,8	23,3	24,7	24,9	25,8
17	29,5	29,8	30,2	32	30,8	31,3	27,5	28,1	27,8	28,7	28	28,4
18	33	32,2	29,3	27	27,3	29,8	39	38,6	38,9	25	21,9	29,7
19	28,4	29,3	31,6	30,2	28	27,8	28,5	28,4	30,7	25,1	21,8	26
20	26,2	25,5	25,4	28,7	29,1	30,3	22,1	22,1	22,2	26,7	26,4	26,5
21	27,7	27,8	27,5	26,3	26,2	25,9	24,5	24,7	24	23,1	23,8	23,3
22	31,7	30,6	33,8	36,6	34,5	29,9	30,4	32	31,8	29,7	32	27
23	29,2	28,1	29,4	28,7	29	28,4	27,4	27,2	28,4	26,4	26,8	25,5
24	24,2	23,4	22,6	25,9	29,3	25	24,1	23,8	23,6	23,7	21,7	24,1
25	30,2	28,8	30,6	34,8	36,2	34,9	29,2	28,9	30	30,3	31,1	29,7
26	28,5	28	28,5	30,4	30,9	30,7	23,9	24,7	25	28,3	27,9	27,4
27	28,9	28,3	32,2	25,1	25,6	22,1	25,9	27	27,2	22,2	22,1	21,4
28	34,5	34,8	35,2	36,1	36,4	35,3	32,5	33,3	33,6	30,1	32,3	32,5
29	32,5	30,7	30	28,1	28,8	29,3	29,7	30,2	30,1	23,9	24,1	24,7
30	32,8	30,6	30,3	24,5	25,6	25,8	23,9	25,2	25,6	23,3	24	23,8
31	28,1	29,5	29,4	35	33,5	34	27,9	27,9	27,8	31,2	30,1	31,7
32	30,4	30,8	29,6	24,7	25,3	25,9	27,3	26	25,8	21,7	21,4	21,6
33	32,3	29,3	30,3	30,1	30,5	33,7	30,8	28,6	28,3	28,7	28,2	26,5
34	29,8	31	32,4	32,1	31,8	28,2	29,2	28,2	29,8	26,8	27	25,5
35	29,3	29,4	31,4	27,1	27,2	26,4	27,6	28,6	27,4	22,4	23	23,6
36	30,8	30,3	30,9	28,3	28,7	27,9	27,4	25,1	26,5	24,6	26,4	25,6
37	30,1	26,4	26	29,8	34,2	33,8	27,7	24,8	25	25,7	28,8	29,6
38	25,5	29,1	30,6	29,7	29,4	28,4	24,7	26,8	28,1	22,1	26,6	22,8
39	27,2	26,7	26,8	29,6	30,2	30,6	26,5	28,6	25,8	25,5	26,9	27,5
